# Supplementary material for: Smart Anticorrosion Coatings Based on Poly(phenylene methylene): An Assessment of the Intrinsic Self-Healing Behavior of the Copolymer
Source: Polymers (Basel). 2022 Aug 24;14(17):3457. doi: 10.3390/polym14173457 (PMC9460725; doi:10.3390/polym14173457)
Supplement: Supplementary file 1 [file polymers-14-03457-s001.zip]

Archive with 1 entries (1 files):
- polymers-1854201-supplementary.pdf
